# Supplementary material for: Impacts of COVID-19 on Nutritional Intake in Rural China: Panel Data Evidence
Source: Nutrients. 2022 Jun 29;14(13):2704. doi: 10.3390/nu14132704 (PMC9268832; doi:10.3390/nu14132704)
Supplement: Supplementary file 1 [file nutrients-14-02704-s001.zip]

Archive with 1 entries (1 files):
- nutrients-1780999-supplementary.pdf
